# Supplementary material for: Decoding the Chloroplast Genome of Tetrastigma (Vitaceae): Variations and Phylogenetic Selection Insights
Source: Int J Mol Sci. 2024 Jul 29;25(15):8290. doi: 10.3390/ijms25158290 (PMC11312916; doi:10.3390/ijms25158290)
Supplement: Supplementary file 1 [file ijms-25-08290-s001.zip]

Archive with 1 entries (1 files):
- ijms-3051370-supplementary.pdf
